# Supplementary material for: Structural Characteristics of Facial Sagging: A Quantitative Analysis Linking Visual Assessment to Dermal, Fat, and Muscle Properties
Source: J Cosmet Dermatol. 2026 May 14;25:e70896. doi: 10.1111/jocd.70896 (PMC13176704; doi:10.1111/jocd.70896)
Supplement: Supplementary file 2 — Table S1: Definitions of dermal viscoelastic parameters measured by cutometer. Table S2: Comprehensive correlation analysis between age, Merz scores, and structural variables. Comprehensive Spearman correlation analysis between age, the three Merz scores, and each measured variable. The table presents Spearman's correlation coefficient (ρ), 95% confidence intervals (CI), original p values, and Holm–Bonferroni corrected p values. Statistical significance was determined based on the Holm‐adjusted p values. Table S3: Comprehensive correlation analysis between dynamic sagging index and structural variables. Comprehensive Spearman correlation analysis between the dynamic sagging index (increase in cheek volume) and each measured variable. The table includes Spearman's correlation coefficient (ρ), 95% confidence intervals (CI), and p values. Table S4: Relative contribution of dermal, subcutaneous fat, and muscle characteristics to facial sagging estimated by multiple regression analysis. (A) Summary of the relative contributions of dermal, subcutaneous fat, and muscle characteristics to the three Merz scores. (B) Summary of the relative contributions of dermal, subcutaneous fat, and muscle characteristics to the dynamic sagging index (increase in cheek volume). [file JOCD-25-e70896-s002.xlsx]

## Sheet: Table S1
R0	Skin distensibility	Uf
R1	Residual deformation	Uf - Ua
R2	Gross elasticity	Ua/Uf
R5	Net elasticity	Ur/Ue
R6	Ratio of delayed-to-immediate distension	Uv/Ue
R7	Ratio of elastic recovery to distensibility	Ur/Uf
R8	Maximum recovery	Ua

## Sheet: Table S2
Base_Variable	Other_Variable	Pair	Spearman_Rho	CI_95_Lower	CI_95_Upper	P_Value_Original	P_Value_Holm_Corrected	Formatted_P_Value
Age	Merz score - upper cheek fullness	Age vs Merz score - upper cheek fullness	0.872	0.836	0.9	1.35303e-69	1.35303e-69	***
Age	Merz score - jawline	Age vs Merz score - jawline	0.849	0.808	0.882	2.09638e-62	2.09638e-62	***
Age	Merz score - neck volume	Age vs Merz score - neck volume	0.501	0.395	0.594	2.16983e-15	2.16983e-15	***
Age	R0 6mm probe - cheek	Age vs R0 6mm probe - cheek	-0.238	-0.359	-0.109	0.00036677	0.00146708	**
Merz score - upper cheek fullness	R0 6mm probe - cheek	Merz score - upper cheek fullness vs R0 6mm probe - cheek	-0.164	-0.29	-0.032	0.015058	0.0396753	*
Merz score - jawline	R0 6mm probe - cheek	Merz score - jawline vs R0 6mm probe - cheek	-0.167	-0.293	-0.035	0.0132251	0.0396753	*
Merz score - neck volume	R0 6mm probe - cheek	Merz score - neck volume vs R0 6mm probe - cheek	-0.141	-0.269	-0.009	0.0362457	0.0396753	*
Age	R1 6mm probe - cheek	Age vs R1 6mm probe - cheek	0.501	0.395	0.594	2.28e-15	9.13e-15	***
Merz score - upper cheek fullness	R1 6mm probe - cheek	Merz score - upper cheek fullness vs R1 6mm probe - cheek	0.499	0.392	0.592	3.03e-15	9.13e-15	***
Merz score - jawline	R1 6mm probe - cheek	Merz score - jawline vs R1 6mm probe - cheek	0.465	0.354	0.562	3.48e-13	6.96e-13	***
Merz score - neck volume	R1 6mm probe - cheek	Merz score - neck volume vs R1 6mm probe - cheek	0.198	0.067	0.321	0.00324779	0.00324779	**
Age	R2 6mm probe - cheek	Age vs R2 6mm probe - cheek	-0.665	-0.733	-0.585	1.66e-29	6.66e-29	***
Merz score - upper cheek fullness	R2 6mm probe - cheek	Merz score - upper cheek fullness vs R2 6mm probe - cheek	-0.636	-0.709	-0.55	2.31e-26	6.94e-26	***
Merz score - jawline	R2 6mm probe - cheek	Merz score - jawline vs R2 6mm probe - cheek	-0.594	-0.673	-0.501	2.38e-22	4.77e-22	***
Merz score - neck volume	R2 6mm probe - cheek	Merz score - neck volume vs R2 6mm probe - cheek	-0.282	-0.4	-0.156	2.11e-05	2.11e-05	***
Age	R5 6mm probe - cheek	Age vs R5 6mm probe - cheek	-0.632	-0.706	-0.546	5.69e-26	2.28e-25	***
Merz score - upper cheek fullness	R5 6mm probe - cheek	Merz score - upper cheek fullness vs R5 6mm probe - cheek	-0.624	-0.699	-0.536	3.66e-25	1.1e-24	***
Merz score - jawline	R5 6mm probe - cheek	Merz score - jawline vs R5 6mm probe - cheek	-0.572	-0.655	-0.476	1.5e-20	3.01e-20	***
Merz score - neck volume	R5 6mm probe - cheek	Merz score - neck volume vs R5 6mm probe - cheek	-0.253	-0.373	-0.125	0.000149756	0.000149756	***
Age	R6 6mm probe - cheek	Age vs R6 6mm probe - cheek	0.463	0.352	0.561	4.49e-13	1.79e-12	***
Merz score - upper cheek fullness	R6 6mm probe - cheek	Merz score - upper cheek fullness vs R6 6mm probe - cheek	0.376	0.257	0.484	8.39e-09	1.68e-08	***
Merz score - jawline	R6 6mm probe - cheek	Merz score - jawline vs R6 6mm probe - cheek	0.382	0.263	0.489	4.91e-09	1.47e-08	***
Merz score - neck volume	R6 6mm probe - cheek	Merz score - neck volume vs R6 6mm probe - cheek	0.275	0.148	0.393	3.59e-05	3.59e-05	***
Age	R7 6mm probe - cheek	Age vs R7 6mm probe - cheek	-0.73	-0.786	-0.661	7.12e-38	2.85e-37	***
Merz score - upper cheek fullness	R7 6mm probe - cheek	Merz score - upper cheek fullness vs R7 6mm probe - cheek	-0.707	-0.767	-0.634	1.26e-34	3.78e-34	***
Merz score - jawline	R7 6mm probe - cheek	Merz score - jawline vs R7 6mm probe - cheek	-0.66	-0.729	-0.578	6.64e-29	1.33e-28	***
Merz score - neck volume	R7 6mm probe - cheek	Merz score - neck volume vs R7 6mm probe - cheek	-0.317	-0.431	-0.193	1.61e-06	1.61e-06	***
Age	R8 6mm probe - cheek	Age vs R8 6mm probe - cheek	-0.559	-0.644	-0.461	1.63e-19	6.53e-19	***
Merz score - upper cheek fullness	R8 6mm probe - cheek	Merz score - upper cheek fullness vs R8 6mm probe - cheek	-0.487	-0.582	-0.38	1.57e-14	4.7e-14	***
Merz score - jawline	R8 6mm probe - cheek	Merz score - jawline vs R8 6mm probe - cheek	-0.459	-0.557	-0.348	7.35e-13	1.47e-12	***
Merz score - neck volume	R8 6mm probe - cheek	Merz score - neck volume vs R8 6mm probe - cheek	-0.26	-0.379	-0.132	9.7e-05	9.7e-05	***
Age	R0 6mm probe - lateral canthus	Age vs R0 6mm probe - lateral canthus	-0.177	-0.303	-0.046	0.00835252	0.0334101	*
Merz score - upper cheek fullness	R0 6mm probe - lateral canthus	Merz score - upper cheek fullness vs R0 6mm probe - lateral canthus	-0.1	-0.23	0.032	0.138117	0.232327	n.s.
Merz score - jawline	R0 6mm probe - lateral canthus	Merz score - jawline vs R0 6mm probe - lateral canthus	-0.114	-0.243	0.018	0.0904429	0.232327	n.s.
Merz score - neck volume	R0 6mm probe - lateral canthus	Merz score - neck volume vs R0 6mm probe - lateral canthus	-0.119	-0.248	0.013	0.0774423	0.232327	n.s.
Age	R1 6mm probe - lateral canthus	Age vs R1 6mm probe - lateral canthus	0.307	0.182	0.422	3.5e-06	1.05e-05	***
Merz score - upper cheek fullness	R1 6mm probe - lateral canthus	Merz score - upper cheek fullness vs R1 6mm probe - lateral canthus	0.328	0.204	0.441	6.59e-07	2.64e-06	***
Merz score - jawline	R1 6mm probe - lateral canthus	Merz score - jawline vs R1 6mm probe - lateral canthus	0.252	0.123	0.371	0.000163178	0.000326356	***
Merz score - neck volume	R1 6mm probe - lateral canthus	Merz score - neck volume vs R1 6mm probe - lateral canthus	0.028	-0.105	0.159	0.68168	0.68168	n.s.
Age	R2 6mm probe - lateral canthus	Age vs R2 6mm probe - lateral canthus	-0.485	-0.58	-0.377	2.25e-14	8.99e-14	***
Merz score - upper cheek fullness	R2 6mm probe - lateral canthus	Merz score - upper cheek fullness vs R2 6mm probe - lateral canthus	-0.476	-0.572	-0.367	7.97e-14	2.39e-13	***
Merz score - jawline	R2 6mm probe - lateral canthus	Merz score - jawline vs R2 6mm probe - lateral canthus	-0.389	-0.495	-0.27	2.43e-09	4.86e-09	***
Merz score - neck volume	R2 6mm probe - lateral canthus	Merz score - neck volume vs R2 6mm probe - lateral canthus	-0.095	-0.224	0.038	0.160775	0.160775	n.s.
Age	R5 6mm probe - lateral canthus	Age vs R5 6mm probe - lateral canthus	-0.546	-0.633	-0.446	1.73e-18	6.9e-18	***
Merz score - upper cheek fullness	R5 6mm probe - lateral canthus	Merz score - upper cheek fullness vs R5 6mm probe - lateral canthus	-0.544	-0.631	-0.444	2.3e-18	6.9e-18	***
Merz score - jawline	R5 6mm probe - lateral canthus	Merz score - jawline vs R5 6mm probe - lateral canthus	-0.449	-0.549	-0.337	2.44e-12	4.89e-12	***
Merz score - neck volume	R5 6mm probe - lateral canthus	Merz score - neck volume vs R5 6mm probe - lateral canthus	-0.127	-0.255	0.006	0.0606973	0.0606973	n.s.
Age	R6 6mm probe - lateral canthus	Age vs R6 6mm probe - lateral canthus	0.445	0.333	0.545	4.12e-12	1.65e-11	***
Merz score - upper cheek fullness	R6 6mm probe - lateral canthus	Merz score - upper cheek fullness vs R6 6mm probe - lateral canthus	0.334	0.211	0.447	3.93e-07	7.85e-07	***
Merz score - jawline	R6 6mm probe - lateral canthus	Merz score - jawline vs R6 6mm probe - lateral canthus	0.379	0.26	0.487	6.04e-09	1.81e-08	***
Merz score - neck volume	R6 6mm probe - lateral canthus	Merz score - neck volume vs R6 6mm probe - lateral canthus	0.285	0.159	0.403	1.71e-05	1.71e-05	***
Age	R7 6mm probe - lateral canthus	Age vs R7 6mm probe - lateral canthus	-0.631	-0.705	-0.545	7.05e-26	2.82e-25	***
Merz score - upper cheek fullness	R7 6mm probe - lateral canthus	Merz score - upper cheek fullness vs R7 6mm probe - lateral canthus	-0.605	-0.683	-0.514	2.38e-23	7.13e-23	***
Merz score - jawline	R7 6mm probe - lateral canthus	Merz score - jawline vs R7 6mm probe - lateral canthus	-0.523	-0.613	-0.42	7.16e-17	1.43e-16	***
Merz score - neck volume	R7 6mm probe - lateral canthus	Merz score - neck volume vs R7 6mm probe - lateral canthus	-0.19	-0.315	-0.06	0.00458951	0.00458951	**
Age	R8 6mm probe - lateral canthus	Age vs R8 6mm probe - lateral canthus	-0.502	-0.594	-0.396	2e-15	8.02e-15	***
Merz score - upper cheek fullness	R8 6mm probe - lateral canthus	Merz score - upper cheek fullness vs R8 6mm probe - lateral canthus	-0.43	-0.532	-0.316	2.56e-11	7.69e-11	***
Merz score - jawline	R8 6mm probe - lateral canthus	Merz score - jawline vs R8 6mm probe - lateral canthus	-0.376	-0.484	-0.256	8.57e-09	1.71e-08	***
Merz score - neck volume	R8 6mm probe - lateral canthus	Merz score - neck volume vs R8 6mm probe - lateral canthus	-0.182	-0.307	-0.051	0.00677972	0.00677972	**
Age	R0 6mm probe - submandibular	Age vs R0 6mm probe - submandibular	-0.596	-0.675	-0.504	1.37e-22	4.32e-22	***
Merz score - upper cheek fullness	R0 6mm probe - submandibular	Merz score - upper cheek fullness vs R0 6mm probe - submandibular	-0.484	-0.58	-0.376	2.38e-14	4.76e-14	***
Merz score - jawline	R0 6mm probe - submandibular	Merz score - jawline vs R0 6mm probe - submandibular	-0.598	-0.676	-0.505	1.08e-22	4.32e-22	***
Merz score - neck volume	R0 6mm probe - submandibular	Merz score - neck volume vs R0 6mm probe - submandibular	-0.481	-0.576	-0.372	4.08e-14	4.76e-14	***
Age	R1 6mm probe - submandibular	Age vs R1 6mm probe - submandibular	0.602	0.51	0.68	4.64e-23	1.86e-22	***
Merz score - upper cheek fullness	R1 6mm probe - submandibular	Merz score - upper cheek fullness vs R1 6mm probe - submandibular	0.587	0.493	0.667	9.54e-22	2.86e-21	***
Merz score - jawline	R1 6mm probe - submandibular	Merz score - jawline vs R1 6mm probe - submandibular	0.524	0.421	0.614	6.6e-17	1.32e-16	***
Merz score - neck volume	R1 6mm probe - submandibular	Merz score - neck volume vs R1 6mm probe - submandibular	0.206	0.075	0.329	0.00218017	0.00218017	**
Age	R2 6mm probe - submandibular	Age vs R2 6mm probe - submandibular	-0.738	-0.793	-0.672	3.76e-39	1.5e-38	***
Merz score - upper cheek fullness	R2 6mm probe - submandibular	Merz score - upper cheek fullness vs R2 6mm probe - submandibular	-0.692	-0.755	-0.616	1.02e-32	3.06e-32	***
Merz score - jawline	R2 6mm probe - submandibular	Merz score - jawline vs R2 6mm probe - submandibular	-0.674	-0.741	-0.595	1.5e-30	3e-30	***
Merz score - neck volume	R2 6mm probe - submandibular	Merz score - neck volume vs R2 6mm probe - submandibular	-0.353	-0.463	-0.231	7.78e-08	7.78e-08	***
Age	R5 6mm probe - submandibular	Age vs R5 6mm probe - submandibular	-0.707	-0.768	-0.634	1.09e-34	4.34e-34	***
Merz score - upper cheek fullness	R5 6mm probe - submandibular	Merz score - upper cheek fullness vs R5 6mm probe - submandibular	-0.652	-0.722	-0.569	5.35e-28	1.6e-27	***
Merz score - jawline	R5 6mm probe - submandibular	Merz score - jawline vs R5 6mm probe - submandibular	-0.651	-0.721	-0.568	6.64e-28	1.6e-27	***
Merz score - neck volume	R5 6mm probe - submandibular	Merz score - neck volume vs R5 6mm probe - submandibular	-0.311	-0.426	-0.187	2.5e-06	2.5e-06	***
Age	R6 6mm probe - submandibular	Age vs R6 6mm probe - submandibular	0.556	0.458	0.641	2.81e-19	1.12e-18	***
Merz score - upper cheek fullness	R6 6mm probe - submandibular	Merz score - upper cheek fullness vs R6 6mm probe - submandibular	0.49	0.382	0.584	1.16e-14	3.49e-14	***
Merz score - jawline	R6 6mm probe - submandibular	Merz score - jawline vs R6 6mm probe - submandibular	0.481	0.372	0.576	3.94e-14	7.88e-14	***
Merz score - neck volume	R6 6mm probe - submandibular	Merz score - neck volume vs R6 6mm probe - submandibular	0.225	0.096	0.347	0.00076985	0.00076985	***
Age	R7 6mm probe - submandibular	Age vs R7 6mm probe - submandibular	-0.751	-0.803	-0.686	4.27e-41	1.71e-40	***
Merz score - upper cheek fullness	R7 6mm probe - submandibular	Merz score - upper cheek fullness vs R7 6mm probe - submandibular	-0.688	-0.752	-0.611	3.82e-32	1.15e-31	***
Merz score - jawline	R7 6mm probe - submandibular	Merz score - jawline vs R7 6mm probe - submandibular	-0.683	-0.747	-0.605	1.62e-31	3.24e-31	***
Merz score - neck volume	R7 6mm probe - submandibular	Merz score - neck volume vs R7 6mm probe - submandibular	-0.327	-0.44	-0.203	7.09e-07	7.09e-07	***
Age	R8 6mm probe - submandibular	Age vs R8 6mm probe - submandibular	-0.734	-0.789	-0.666	1.91e-38	7.65e-38	***
Merz score - upper cheek fullness	R8 6mm probe - submandibular	Merz score - upper cheek fullness vs R8 6mm probe - submandibular	-0.64	-0.712	-0.555	9.62e-27	1.92e-26	***
Merz score - jawline	R8 6mm probe - submandibular	Merz score - jawline vs R8 6mm probe - submandibular	-0.713	-0.773	-0.641	1.7e-35	5.11e-35	***
Merz score - neck volume	R8 6mm probe - submandibular	Merz score - neck volume vs R8 6mm probe - submandibular	-0.491	-0.585	-0.383	1e-14	1e-14	***
Age	Intensity	Age vs Intensity	-0.193	-0.317	-0.062	0.00413095	0.0123928	*
Merz score - upper cheek fullness	Intensity	Merz score - upper cheek fullness vs Intensity	-0.201	-0.325	-0.071	0.00269709	0.0107884	*
Merz score - jawline	Intensity	Merz score - jawline vs Intensity	-0.166	-0.292	-0.034	0.0138016	0.0276032	*
Merz score - neck volume	Intensity	Merz score - neck volume vs Intensity	-0.129	-0.257	0.004	0.056587	0.056587	n.s.
Age	Skin thickness	Age vs Skin thickness	0.099	-0.034	0.228	0.144688	0.434065	n.s.
Merz score - upper cheek fullness	Skin thickness	Merz score - upper cheek fullness vs Skin thickness	0.142	0.01	0.269	0.0355937	0.142375	n.s.
Merz score - jawline	Skin thickness	Merz score - jawline vs Skin thickness	0.055	-0.078	0.186	0.419794	0.604169	n.s.
Merz score - neck volume	Skin thickness	Merz score - neck volume vs Skin thickness	0.07	-0.063	0.2	0.302085	0.604169	n.s.
Age	LEB	Age vs LEB	0.226	0.096	0.348	0.000739888	0.00295955	**
Merz score - upper cheek fullness	LEB	Merz score - upper cheek fullness vs LEB	0.138	0.006	0.265	0.04124	0.08248	n.s.
Merz score - jawline	LEB	Merz score - jawline vs LEB	0.183	0.052	0.308	0.00653918	0.0196176	*
Merz score - neck volume	LEB	Merz score - neck volume vs LEB	0.097	-0.035	0.227	0.149658	0.149658	n.s.
Age	Subcutaneous fat thickness in the upper cheek region	Age vs Subcutaneous fat thickness in the upper cheek region	0.107	-0.026	0.236	0.113168	0.226335	n.s.
Merz score - upper cheek fullness	Subcutaneous fat thickness in the upper cheek region	Merz score - upper cheek fullness vs Subcutaneous fat thickness in the upper cheek region	0.101	-0.032	0.23	0.137122	0.226335	n.s.
Merz score - jawline	Subcutaneous fat thickness in the upper cheek region	Merz score - jawline vs Subcutaneous fat thickness in the upper cheek region	0.207	0.077	0.33	0.00201316	0.00603947	**
Merz score - neck volume	Subcutaneous fat thickness in the upper cheek region	Merz score - neck volume vs Subcutaneous fat thickness in the upper cheek region	0.262	0.135	0.381	8.15e-05	0.000325971	***
Age	Subcutaneous fat thickness in the lower cheek region	Age vs Subcutaneous fat thickness in the lower cheek region	-0.036	-0.167	0.097	0.599595	1	n.s.
Merz score - upper cheek fullness	Subcutaneous fat thickness in the lower cheek region	Merz score - upper cheek fullness vs Subcutaneous fat thickness in the lower cheek region	-0.037	-0.169	0.096	0.584446	1	n.s.
Merz score - jawline	Subcutaneous fat thickness in the lower cheek region	Merz score - jawline vs Subcutaneous fat thickness in the lower cheek region	0.11	-0.022	0.239	0.103125	0.309374	n.s.
Merz score - neck volume	Subcutaneous fat thickness in the lower cheek region	Merz score - neck volume vs Subcutaneous fat thickness in the lower cheek region	0.203	0.073	0.327	0.00243495	0.00973982	**
Age	Subcutaneous fat thickness in the lateral cheek region	Age vs Subcutaneous fat thickness in the lateral cheek region	-0.163	-0.289	-0.031	0.015591	0.046773	*
Merz score - upper cheek fullness	Subcutaneous fat thickness in the lateral cheek region	Merz score - upper cheek fullness vs Subcutaneous fat thickness in the lateral cheek region	-0.118	-0.246	0.015	0.0817302	0.16346	n.s.
Merz score - jawline	Subcutaneous fat thickness in the lateral cheek region	Merz score - jawline vs Subcutaneous fat thickness in the lateral cheek region	0.004	-0.129	0.136	0.958147	0.958147	n.s.
Merz score - neck volume	Subcutaneous fat thickness in the lateral cheek region	Merz score - neck volume vs Subcutaneous fat thickness in the lateral cheek region	0.209	0.079	0.332	0.00183415	0.00733659	**
Age	Subcutaneous fat thickness in the submandibular region	Age vs Subcutaneous fat thickness in the submandibular region	0.027	-0.106	0.159	0.690555	1	n.s.
Merz score - upper cheek fullness	Subcutaneous fat thickness in the submandibular region	Merz score - upper cheek fullness vs Subcutaneous fat thickness in the submandibular region	0.018	-0.115	0.15	0.794078	1	n.s.
Merz score - jawline	Subcutaneous fat thickness in the submandibular region	Merz score - jawline vs Subcutaneous fat thickness in the submandibular region	0.187	0.056	0.311	0.0054243	0.0162729	*
Merz score - neck volume	Subcutaneous fat thickness in the submandibular region	Merz score - neck volume vs Subcutaneous fat thickness in the submandibular region	0.379	0.26	0.487	6.38e-09	2.55e-08	***
Age	Subcutaneous fat EI in the upper cheek region	Age vs Subcutaneous fat EI in the upper cheek region	0.192	0.061	0.316	0.00424969	0.0169988	*
Merz score - upper cheek fullness	Subcutaneous fat EI in the upper cheek region	Merz score - upper cheek fullness vs Subcutaneous fat EI in the upper cheek region	0.171	0.039	0.296	0.011245	0.0337349	*
Merz score - jawline	Subcutaneous fat EI in the upper cheek region	Merz score - jawline vs Subcutaneous fat EI in the upper cheek region	0.041	-0.092	0.172	0.546819	0.546819	n.s.
Merz score - neck volume	Subcutaneous fat EI in the upper cheek region	Merz score - neck volume vs Subcutaneous fat EI in the upper cheek region	-0.135	-0.262	-0.002	0.0461629	0.0923258	n.s.
Age	Subcutaneous fat EI in the lower cheek region	Age vs Subcutaneous fat EI in the lower cheek region	0.134	0.001	0.261	0.0477654	0.143296	n.s.
Merz score - upper cheek fullness	Subcutaneous fat EI in the lower cheek region	Merz score - upper cheek fullness vs Subcutaneous fat EI in the lower cheek region	0.101	-0.032	0.23	0.136887	0.273773	n.s.
Merz score - jawline	Subcutaneous fat EI in the lower cheek region	Merz score - jawline vs Subcutaneous fat EI in the lower cheek region	-0.045	-0.176	0.088	0.50893	0.50893	n.s.
Merz score - neck volume	Subcutaneous fat EI in the lower cheek region	Merz score - neck volume vs Subcutaneous fat EI in the lower cheek region	-0.166	-0.291	-0.034	0.0139162	0.055665	n.s.
Age	Subcutaneous fat EI in the lateral cheek region	Age vs Subcutaneous fat EI in the lateral cheek region	0.324	0.2	0.437	9.15e-07	3.66e-06	***
Merz score - upper cheek fullness	Subcutaneous fat EI in the lateral cheek region	Merz score - upper cheek fullness vs Subcutaneous fat EI in the lateral cheek region	0.245	0.117	0.366	0.000237317	0.00071195	***
Merz score - jawline	Subcutaneous fat EI in the lateral cheek region	Merz score - jawline vs Subcutaneous fat EI in the lateral cheek region	0.133	0.001	0.261	0.0487507	0.0975014	n.s.
Merz score - neck volume	Subcutaneous fat EI in the lateral cheek region	Merz score - neck volume vs Subcutaneous fat EI in the lateral cheek region	-0.051	-0.182	0.082	0.450588	0.450588	n.s.
Age	Subcutaneous fat EI in the submandibular region	Age vs Subcutaneous fat EI in the submandibular region	0.149	0.017	0.276	0.0274748	0.0824243	n.s.
Merz score - upper cheek fullness	Subcutaneous fat EI in the submandibular region	Merz score - upper cheek fullness vs Subcutaneous fat EI in the submandibular region	0.147	0.015	0.274	0.0294446	0.0824243	n.s.
Merz score - jawline	Subcutaneous fat EI in the submandibular region	Merz score - jawline vs Subcutaneous fat EI in the submandibular region	-0.007	-0.139	0.126	0.922177	0.922177	n.s.
Merz score - neck volume	Subcutaneous fat EI in the submandibular region	Merz score - neck volume vs Subcutaneous fat EI in the submandibular region	-0.25	-0.37	-0.122	0.000179947	0.000719789	***
Age	ZMT	Age vs ZMT	-0.383	-0.491	-0.264	4.21e-09	1.68e-08	***
Merz score - upper cheek fullness	ZMT	Merz score - upper cheek fullness vs ZMT	-0.316	-0.431	-0.192	1.66e-06	4.97e-06	***
Merz score - jawline	ZMT	Merz score - jawline vs ZMT	-0.265	-0.384	-0.138	6.73e-05	0.000134519	***
Merz score - neck volume	ZMT	Merz score - neck volume vs ZMT	-0.046	-0.177	0.087	0.500297	0.500297	n.s.
Age	MMT	Age vs MMT	0.027	-0.106	0.158	0.694622	1	n.s.
Merz score - upper cheek fullness	MMT	Merz score - upper cheek fullness vs MMT	-0.002	-0.134	0.13	0.975164	1	n.s.
Merz score - jawline	MMT	Merz score - jawline vs MMT	0.034	-0.099	0.165	0.620015	1	n.s.
Merz score - neck volume	MMT	Merz score - neck volume vs MMT	0.134	0.001	0.261	0.0478739	0.191496	n.s.
Age	ZMEI	Age vs ZMEI	0.232	0.103	0.354	0.000515312	0.00183498	**
Merz score - upper cheek fullness	ZMEI	Merz score - upper cheek fullness vs ZMEI	0.234	0.105	0.356	0.000458746	0.00183498	**
Merz score - jawline	ZMEI	Merz score - jawline vs ZMEI	0.231	0.102	0.353	0.000542941	0.00183498	**
Merz score - neck volume	ZMEI	Merz score - neck volume vs ZMEI	0.03	-0.102	0.162	0.653053	0.653053	n.s.
Age	MMEI	Age vs MMEI	0.165	0.034	0.291	0.0140303	0.0420908	*
Merz score - upper cheek fullness	MMEI	Merz score - upper cheek fullness vs MMEI	0.178	0.047	0.303	0.00809647	0.0323859	*
Merz score - jawline	MMEI	Merz score - jawline vs MMEI	0.102	-0.03	0.231	0.130593	0.261185	n.s.
Merz score - neck volume	MMEI	Merz score - neck volume vs MMEI	-0.016	-0.148	0.116	0.808408	0.808408	n.s.
Age	Total skin displacement distance	Age vs Total skin displacement distance	0.633	0.547	0.706	4.7e-26	1.41e-25	***
Merz score - upper cheek fullness	Total skin displacement distance	Merz score - upper cheek fullness vs Total skin displacement distance	0.623	0.535	0.698	4.38e-25	8.76e-25	***
Merz score - jawline	Total skin displacement distance	Merz score - jawline vs Total skin displacement distance	0.659	0.577	0.728	8.41e-29	3.37e-28	***
Merz score - neck volume	Total skin displacement distance	Merz score - neck volume vs Total skin displacement distance	0.548	0.448	0.634	1.3e-18	1.3e-18	***
Age	Vertical skin displacement distance	Age vs Vertical skin displacement distance	0.553	0.454	0.638	5.32e-19	1.6e-18	***
Merz score - upper cheek fullness	Vertical skin displacement distance	Merz score - upper cheek fullness vs Vertical skin displacement distance	0.544	0.444	0.631	2.23e-18	4.46e-18	***
Merz score - jawline	Vertical skin displacement distance	Merz score - jawline vs Vertical skin displacement distance	0.584	0.49	0.665	1.54e-21	6.17e-21	***
Merz score - neck volume	Vertical skin displacement distance	Merz score - neck volume vs Vertical skin displacement distance	0.494	0.387	0.588	5.9e-15	5.9e-15	***
Age	Horizontal skin displacement distance	Age vs Horizontal skin displacement distance	0.6	0.508	0.678	6.78e-23	2.04e-22	***
Merz score - upper cheek fullness	Horizontal skin displacement distance	Merz score - upper cheek fullness vs Horizontal skin displacement distance	0.589	0.495	0.669	6.14e-22	1.23e-21	***
Merz score - jawline	Horizontal skin displacement distance	Merz score - jawline vs Horizontal skin displacement distance	0.608	0.517	0.685	1.28e-23	5.13e-23	***
Merz score - neck volume	Horizontal skin displacement distance	Merz score - neck volume vs Horizontal skin displacement distance	0.497	0.39	0.591	3.93e-15	3.93e-15	***
Age	Skin displacement angle	Age vs Skin displacement angle	0.148	0.016	0.275	0.0278581	0.111432	n.s.
Merz score - upper cheek fullness	Skin displacement angle	Merz score - upper cheek fullness vs Skin displacement angle	0.14	0.008	0.267	0.0379822	0.113947	n.s.
Merz score - jawline	Skin displacement angle	Merz score - jawline vs Skin displacement angle	0.122	0.01	0.25	0.0710243	0.142049	n.s.
Merz score - neck volume	Skin displacement angle	Merz score - neck volume vs Skin displacement angle	0.058	-0.189	0.075	0.391678	0.391678	n.s.
Age	Increase in cheek volume	Age vs Increase in cheek volume	0.667	0.586	0.734	1.15e-29	3.45e-29	***
Merz score - upper cheek fullness	Increase in cheek volume	Merz score - upper cheek fullness vs Increase in cheek volume	0.662	0.581	0.731	3.76e-29	7.52e-29	***
Merz score - jawline	Increase in cheek volume	Merz score - jawline vs Increase in cheek volume	0.717	0.646	0.776	5.11e-36	2.04e-35	***
Merz score - neck volume	Increase in cheek volume	Merz score - neck volume vs Increase in cheek volume	0.509	0.404	0.601	6.51e-16	6.51e-16	***

## Sheet: Table S3
Base_Variable	Other_Variable	Pair	Spearman_Rho	CI_95_Lower	CI_95_Upper	P_Value	Formatted_P_Value
Increase in cheek volume	R0 6mm probe - cheek	Increase in cheek volume vs R0 6mm probe - cheek	-0.131	-0.259	0.001	0.0515782	n.s.
Increase in cheek volume	R1 6mm probe - cheek	Increase in cheek volume vs R1 6mm probe - cheek	0.3	0.174	0.416	6.03338e-06	***
Increase in cheek volume	R2 6mm probe - cheek	Increase in cheek volume vs R2 6mm probe - cheek	-0.404	-0.509	-0.287	5.04735e-10	***
Increase in cheek volume	R5 6mm probe - cheek	Increase in cheek volume vs R5 6mm probe - cheek	-0.391	-0.498	-0.273	1.85857e-09	***
Increase in cheek volume	R6 6mm probe - cheek	Increase in cheek volume vs R6 6mm probe - cheek	0.312	0.188	0.427	2.34504e-06	***
Increase in cheek volume	R7 6mm probe - cheek	Increase in cheek volume vs R7 6mm probe - cheek	-0.464	-0.561	-0.353	3.99655e-13	***
Increase in cheek volume	R8 6mm probe - cheek	Increase in cheek volume vs R8 6mm probe - cheek	-0.338	-0.451	-0.216	2.6996e-07	***
Increase in cheek volume	R0 6mm probe - lateral canthus	Increase in cheek volume vs R0 6mm probe - lateral canthus	-0.076	-0.206	0.057	0.260094	n.s.
Increase in cheek volume	R1 6mm probe - lateral canthus	Increase in cheek volume vs R1 6mm probe - lateral canthus	0.148	0.016	0.275	0.0285249	*
Increase in cheek volume	R2 6mm probe - lateral canthus	Increase in cheek volume vs R2 6mm probe - lateral canthus	-0.242	-0.362	-0.113	0.000295989	***
Increase in cheek volume	R5 6mm probe - lateral canthus	Increase in cheek volume vs R5 6mm probe - lateral canthus	-0.312	-0.426	-0.187	2.44379e-06	***
Increase in cheek volume	R6 6mm probe - lateral canthus	Increase in cheek volume vs R6 6mm probe - lateral canthus	0.319	0.194	0.433	1.40917e-06	***
Increase in cheek volume	R7 6mm probe - lateral canthus	Increase in cheek volume vs R7 6mm probe - lateral canthus	-0.379	-0.487	-0.259	6.49253e-09	***
Increase in cheek volume	R8 6mm probe - lateral canthus	Increase in cheek volume vs R8 6mm probe - lateral canthus	-0.271	-0.389	-0.144	4.70846e-05	***
Increase in cheek volume	R0 6mm probe - submandibular	Increase in cheek volume vs R0 6mm probe - submandibular	-0.481	-0.576	-0.372	3.96282e-14	***
Increase in cheek volume	R1 6mm probe - submandibular	Increase in cheek volume vs R1 6mm probe - submandibular	0.377	0.258	0.485	7.64828e-09	***
Increase in cheek volume	R2 6mm probe - submandibular	Increase in cheek volume vs R2 6mm probe - submandibular	-0.496	-0.589	-0.389	4.80244e-15	***
Increase in cheek volume	R5 6mm probe - submandibular	Increase in cheek volume vs R5 6mm probe - submandibular	-0.469	-0.566	-0.359	1.95137e-13	***
Increase in cheek volume	R6 6mm probe - submandibular	Increase in cheek volume vs R6 6mm probe - submandibular	0.363	0.243	0.473	2.912e-08	***
Increase in cheek volume	R7 6mm probe - submandibular	Increase in cheek volume vs R7 6mm probe - submandibular	-0.496	-0.59	-0.389	4.65857e-15	***
Increase in cheek volume	R8 6mm probe - submandibular	Increase in cheek volume vs R8 6mm probe - submandibular	-0.553	-0.639	-0.454	5.12719e-19	***
Increase in cheek volume	Intensity	Increase in cheek volume vs Intensity	-0.196	-0.32	-0.065	0.003529	**
Increase in cheek volume	Skin thickness	Increase in cheek volume vs Skin thickness	0.144	0.012	0.271	0.033239	*
Increase in cheek volume	LEB	Increase in cheek volume vs LEB	0.186	0.055	0.31	0.00572122	**
Increase in cheek volume	Subcutaneous fat thickness in the upper cheek region	Increase in cheek volume vs Subcutaneous fat thickness in the upper cheek region	0.272	0.145	0.39	4.30107e-05	***
Increase in cheek volume	Subcutaneous fat thickness in the lower cheek region	Increase in cheek volume vs Subcutaneous fat thickness in the lower cheek region	0.107	-0.025	0.236	0.112245	n.s.
Increase in cheek volume	Subcutaneous fat thickness in the lateral cheek region	Increase in cheek volume vs Subcutaneous fat thickness in the lateral cheek region	0.113	-0.019	0.242	0.0938208	n.s.
Increase in cheek volume	Subcutaneous fat thickness in the submandibular region	Increase in cheek volume vs Subcutaneous fat thickness in the submandibular region	0.241	0.113	0.362	0.000303892	***
Increase in cheek volume	Subcutaneous fat EI in the upper cheek region	Increase in cheek volume vs Subcutaneous fat EI in the upper cheek region	-0.015	-0.147	0.117	0.823729	n.s.
Increase in cheek volume	Subcutaneous fat EI in the lower cheek region	Increase in cheek volume vs Subcutaneous fat EI in the lower cheek region	-0.121	-0.249	0.011	0.0731022	n.s.
Increase in cheek volume	Subcutaneous fat EI in the lateral cheek region	Increase in cheek volume vs Subcutaneous fat EI in the lateral cheek region	0.049	-0.084	0.18	0.471994	n.s.
Increase in cheek volume	Subcutaneous fat EI in the submandibular region	Increase in cheek volume vs Subcutaneous fat EI in the submandibular region	-0.072	-0.203	0.06	0.284733	n.s.
Increase in cheek volume	ZMT	Increase in cheek volume vs ZMT	-0.159	-0.285	-0.027	0.018372	*
Increase in cheek volume	MMT	Increase in cheek volume vs MMT	0.032	-0.101	0.163	0.64035	n.s.
Increase in cheek volume	ZMEI	Increase in cheek volume vs ZMEI	0.154	0.022	0.28	0.0225979	*
Increase in cheek volume	MMEI	Increase in cheek volume vs MMEI	0.116	-0.016	0.245	0.0851576	n.s.

## Sheet: Table S4A
Characteristics	Upper cheek fullness	Jawline	Neck volume
	r = 0.724, p = 6.87E-23	r = 0.708, p = 5.77E-23	r = 0.543, p = 2.69E-09
Dermis	0.456	0.406	0.311
Dermal viscoelasticity (R7)	0.315	0.304	0.203
Dermal skin thickness	0.065	0.013	0.067
Dermal LEB	0.029	0.069	0.026
Dermal intensity	0.047	0.019	0.015
Subcutaneous fat	0.347	0.376	0.479
Submandibular fat thickness	0.107	0.181	0.232
Upper cheek fat thickness	0.02	0.009	0.109
Lateral cheek fat thickness	0.01	0.011	0.048
Lower cheek fat thickness	0.046	0.072	0.042
Submandibular fat EI	0.102	0.085	0.027
Upper cheek fat EI	0.033	0.002	0.013
Lateral cheek fat EI	0.004	0.006	0.006
Lower cheek fat EI	0.024	0.012	0.001
Muscle	0.197	0.217	0.21
ZMT	0.056	0.043	0.076
MMT	0.022	0.039	0.068
ZMEI	0.06	0.095	0.006
MMEI	0.059	0.04	0.06

## Sheet: Table S4B
Characteristics	Increase in cheek volume	Increase in cheek volume
	(Young : 20-39 years)	(Older : 60-79 years)
	r = 0.444, p = 0.039	r = 0.618, p = 0.001
Dermis	0.391	0.484
Dermal viscoelasticity (R7)	0.0461	0.002
Dermal skin thickness	0.0968	0.111
Dermal LEB	0.1326	0.337
Dermal intensity	0.1154	0.034
Subcutaneous fat	0.366	0.142
Submandibular fat thickness	0.1841	0.033
Upper cheek fat thickness	0.1816	0.109
Muscle	0.243	0.374
ZMT	0.1376	0.139
ZMEI	0.1058	0.235
